# Supplementary material for: National Antibiotics Utilization Trends for Human Use in Tanzania from 2010 to 2016 Inferred from Tanzania Medicines and Medical Devices Authority Importation Data
Source: Antibiotics (Basel). 2021 Oct 15;10(10):1249. doi: 10.3390/antibiotics10101249 (PMC8532727; doi:10.3390/antibiotics10101249)
Supplement: Supplementary file 1 [file antibiotics-10-01249-s001.zip]

Archive with 1 entries (1 files):
- antibiotics-1355349-supplementary.pdf
